# Supplementary material for: Evaluating the effects of embedded self-massage practice on strength performance: A randomized crossover pilot trial
Source: PLoS One. 2021 Mar 2;16(3):e0248031. doi: 10.1371/journal.pone.0248031 (PMC7924734; doi:10.1371/journal.pone.0248031)
Supplement: S1 File — Raw data collected during the pilot trial. (CSV) [file pone.0248031.s001.csv]

SUJ_DYN	COND_DYN	SET_DYN	POWER_DYN	RPE_DYN	SUJ_CIRC	COND_CIRC	TEST_CIRC	LAT_CIRC	CIRC	SUJ_DOMS	COND_DOMS	TEST_DOMS	TIME_DOMS	MUSCLE_DOMS	DOMS	SUJ_LOAD	CONDITION_LOAD	SET_LOAD	REPETITIONS_LOAD	WORK_LOAD	TOTALWORK_LOAD	1RM_LOAD	SUJ_SET	COND_SET	NB_SET	NB_REP	SUJ_DESCR	SEX_DESCR	AGE_DESCR	TAILLE_DESCR	MASS_DESCR	BMI_DESCR	EXP_DESCR	SQUAT_DESCR
S01	AUTOMASS	1	1020	3	S01	AUTOMASS	PRE	G	59	S01	AUTOMASS	PRE	2	QUADRI	0	S01	AUTOMASS	1	10	72	3384	144	S01	AUTOMASS	5	9.4	S01	M	26	1.7	58	20.1	12	116
S01	AUTOMASS	2	830	5	S01	AUTOMASS	PRE	D	59	S01	AUTOMASS	PRE	2	ISCHIO	0	S01	AUTOMASS	2	10	72			S01	CTRL	7	9.2	S02	M	28	1.73	75	25.1	14	144
S01	AUTOMASS	3	880	7	S01	AUTOMASS	POST	G	59.2	S01	AUTOMASS	PRE	2	ADD	0	S01	AUTOMASS	3	10	72			S02	AUTOMASS	6	9.5	S03	M	28	1.85	81	23.7	36	166
S01	AUTOMASS	4	660	7	S01	AUTOMASS	POST	D	59.5	S01	AUTOMASS	PRE	2	GLUT	0	S01	AUTOMASS	4	10	72			S02	CTRL	6	9.66	S04	M	25	1.78	77	24.3	16	132
S01	AUTOMASS	5		10	S01	CTRL	PRE	G	59	S01	AUTOMASS	PRE	2	LOMB	0	S01	AUTOMASS	5	7	72			S03	AUTOMASS	7	9.2	S05	M	24	1.87	95	27.2	18	178
S01	AUTOMASS	6			S01	CTRL	PRE	D	59	S01	AUTOMASS	POST	24	QUADRI	2	S01	AUTOMASS	6					S03	CTRL	10	9.6	S06	M	26	1.75	73	23.8	18	126
S01	AUTOMASS	7			S01	CTRL	POST	G	60.5	S01	AUTOMASS	POST	24	ISCHIO	0	S01	AUTOMASS	7					S04	AUTOMASS	4	9.5	S07	M	29	1.76	76	24.5	16	146
S01	AUTOMASS	8			S01	CTRL	POST	D	61	S01	AUTOMASS	POST	24	ADD	0	S01	AUTOMASS	8					S04	CTRL	6	8.83	S08	M	26	1.78	75	23.7	12	110
S01	AUTOMASS	9			S02	AUTOMASS	PRE	G	59.5	S01	AUTOMASS	POST	24	GLUT	0	S01	AUTOMASS	9					S05	AUTOMASS	9	9.88	S09	F	30	1.75	68	22.2	14	100
S01	AUTOMASS	10			S02	AUTOMASS	PRE	D	60	S01	AUTOMASS	POST	24	LOMB	0	S01	AUTOMASS	10					S05	CTRL	10	9.7	S10	F	23	1.64	59	21.9	12	95
S01	CTRL	1	1345	3	S02	AUTOMASS	POST	G	60	S01	AUTOMASS	POST	48	QUADRI	5	S01	CTRL	1	10	72	4680	144	S06	AUTOMASS	10	9.5	S11	F	24	1.7	68	23.5	16	114
S01	CTRL	2	1023	2	S02	AUTOMASS	POST	D	60.5	S01	AUTOMASS	POST	48	ISCHIO	0	S01	CTRL	2	10	72			S06	CTRL	10	9.9	S12	F	24	1.67	59	21.2	24	110
S01	CTRL	3	1187	2	S02	CTRL	PRE	G	59.5	S01	AUTOMASS	POST	48	ADD	0	S01	CTRL	3	10	72			S07	AUTOMASS	10	9.6	S13	F	24	1.68	64	22.7	12	90
S01	CTRL	4	1092	5	S02	CTRL	PRE	D	60	S01	AUTOMASS	POST	48	GLUT	0	S01	CTRL	4	10	72			S07	CTRL	10	9.9	S14	F	26	1.62	53	20.2	16	90
S01	CTRL	5	979	6	S02	CTRL	POST	G	61.6	S01	AUTOMASS	POST	48	LOMB	0	S01	CTRL	5	10	72			S08	AUTOMASS	10	9.5
S01	CTRL	6	775	9	S02	CTRL	POST	D	61.7	S01	AUTOMASS	POST	72	QUADRI	0	S01	CTRL	6	10	72			S08	CTRL	10	9.9
S01	CTRL	7		10	S03	AUTOMASS	PRE	G	59.2	S01	AUTOMASS	POST	72	ISCHIO	0	S01	CTRL	7	5	72			S09	AUTOMASS	10	9.9
S01	CTRL	8			S03	AUTOMASS	PRE	D	59.2	S01	AUTOMASS	POST	72	ADD	0	S01	CTRL	8					S09	CTRL	10	10
S01	CTRL	9			S03	AUTOMASS	POST	G	59.5	S01	AUTOMASS	POST	72	GLUT	0	S01	CTRL	9					S10	AUTOMASS	6	9.67
S01	CTRL	10			S03	AUTOMASS	POST	D	59.4	S01	AUTOMASS	POST	72	LOMB	0	S01	CTRL	10					S10	CTRL	6	9.67
S02	AUTOMASS	1	1600	3	S03	CTRL	PRE	G	59.2	S01	AUTOMASS	POST	96	QUADRI	0	S02	AUTOMASS	1	10	83	4731	166	S11	AUTOMASS	10	9.4
S02	AUTOMASS	2	1600	3	S03	CTRL	PRE	D	59.2	S01	AUTOMASS	POST	96	ISCHIO	0	S02	AUTOMASS	2	10	83			S11	CTRL	10	10
S02	AUTOMASS	3	1390	4	S03	CTRL	POST	G	60.5	S01	AUTOMASS	POST	96	ADD	0	S02	AUTOMASS	3	10	83			S12	AUTOMASS	8	9.75
S02	AUTOMASS	4	890	7	S03	CTRL	POST	D	60.5	S01	AUTOMASS	POST	96	GLUT	0	S02	AUTOMASS	4	10	83			S12	CTRL	9	9.56
S02	AUTOMASS	5	750	9	S04	AUTOMASS	PRE	G	66	S01	AUTOMASS	POST	96	LOMB	0	S02	AUTOMASS	5	10	83			S13	AUTOMASS	8	9.63
S02	AUTOMASS	6		10	S04	AUTOMASS	PRE	D	66	S01	AUTOMASS	POST	120	QUADRI	0	S02	AUTOMASS	6	7	83			S13	CTRL	10	10
S02	AUTOMASS	7			S04	AUTOMASS	POST	G	67	S01	AUTOMASS	POST	120	ISCHIO	0	S02	AUTOMASS	7					S14	AUTOMASS	9	9.89
S02	AUTOMASS	8			S04	AUTOMASS	POST	D	66.5	S01	AUTOMASS	POST	120	ADD	0	S02	AUTOMASS	8					S14	CTRL	10	10
S02	AUTOMASS	9			S04	CTRL	PRE	G	66	S01	AUTOMASS	POST	120	GLUT	0	S02	AUTOMASS	9
S02	AUTOMASS	10			S04	CTRL	PRE	D	66	S01	AUTOMASS	POST	120	LOMB	0	S02	AUTOMASS	10
S02	CTRL	1	1480	2	S04	CTRL	POST	G	68.1	S01	CTRL	PRE	2	QUADRI	0	S02	CTRL	1	10	83	4814	166
S02	CTRL	2	1875	3	S04	CTRL	POST	D	68	S01	CTRL	PRE	2	ISCHIO	0	S02	CTRL	2	10	83
S02	CTRL	3	1815	3	S05	AUTOMASS	PRE	G	58	S01	CTRL	PRE	2	ADD	0	S02	CTRL	3	10	83
S02	CTRL	4	895	5	S05	AUTOMASS	PRE	D	58	S01	CTRL	PRE	2	GLUT	0	S02	CTRL	4	10	83
S02	CTRL	5	1184	7	S05	AUTOMASS	POST	G	58.6	S01	CTRL	PRE	2	LOMB	0	S02	CTRL	5	10	83
S02	CTRL	6		10	S05	AUTOMASS	POST	D	58.5	S01	CTRL	POST	24	QUADRI	5	S02	CTRL	6	8	83
S02	CTRL	7			S05	CTRL	PRE	G	58	S01	CTRL	POST	24	ISCHIO	0	S02	CTRL	7
S02	CTRL	8			S05	CTRL	PRE	D	58	S01	CTRL	POST	24	ADD	6	S02	CTRL	8
S02	CTRL	9			S05	CTRL	POST	G	59.5	S01	CTRL	POST	24	GLUT	3	S02	CTRL	9
S02	CTRL	10			S05	CTRL	POST	D	59.4	S01	CTRL	POST	24	LOMB	0	S02	CTRL	10
S03	AUTOMASS	1	1540	6	S06	AUTOMASS	PRE	G	60.8	S01	CTRL	POST	48	QUADRI	4	S03	AUTOMASS	1	10	66	4290	132
S03	AUTOMASS	2	1420	7	S06	AUTOMASS	PRE	D	60.8	S01	CTRL	POST	48	ISCHIO	0	S03	AUTOMASS	2	10	66
S03	AUTOMASS	3	1500	8	S06	AUTOMASS	POST	G	61.3	S01	CTRL	POST	48	ADD	4	S03	AUTOMASS	3	10	66
S03	AUTOMASS	4	1402	9	S06	AUTOMASS	POST	D	61.3	S01	CTRL	POST	48	GLUT	0	S03	AUTOMASS	4	10	66
S03	AUTOMASS	5	1300	9	S06	CTRL	PRE	G	60.8	S01	CTRL	POST	48	LOMB	0	S03	AUTOMASS	5	10	66
S03	AUTOMASS	6	1480	9	S06	CTRL	PRE	D	60.8	S01	CTRL	POST	72	QUADRI	3	S03	AUTOMASS	6	10	66
S03	AUTOMASS	7		10	S06	CTRL	POST	G	62.2	S01	CTRL	POST	72	ISCHIO	0	S03	AUTOMASS	7	5	66
S03	AUTOMASS	8			S06	CTRL	POST	D	62.2	S01	CTRL	POST	72	ADD	2	S03	AUTOMASS	8
S03	AUTOMASS	9			S07	AUTOMASS	PRE	G	51.5	S01	CTRL	POST	72	GLUT	0	S03	AUTOMASS	9
S03	AUTOMASS	10			S07	AUTOMASS	PRE	D	52.6	S01	CTRL	POST	72	LOMB	0	S03	AUTOMASS	10
S03	CTRL	1	1410	6	S07	AUTOMASS	POST	G	51.5	S01	CTRL	POST	96	QUADRI	3	S03	CTRL	1	10	66	6336	132
S03	CTRL	2	1232	6	S07	AUTOMASS	POST	D	52.7	S01	CTRL	POST	96	ISCHIO	0	S03	CTRL	2	10	66
S03	CTRL	3	1512	7	S07	CTRL	PRE	G	51.5	S01	CTRL	POST	96	ADD	0	S03	CTRL	3	10	66
S03	CTRL	4	1240	7	S07	CTRL	PRE	D	52.6	S01	CTRL	POST	96	GLUT	0	S03	CTRL	4	10	66
S03	CTRL	5	1411	8	S07	CTRL	POST	G	52.9	S01	CTRL	POST	96	LOMB	0	S03	CTRL	5	10	66
S03	CTRL	6	1205	8	S07	CTRL	POST	D	53.2	S01	CTRL	POST	120	QUADRI	0	S03	CTRL	6	10	66
S03	CTRL	7	1281	9	S08	AUTOMASS	PRE	G	56.5	S01	CTRL	POST	120	ISCHIO	0	S03	CTRL	7	10	66
S03	CTRL	8	1300	9	S08	AUTOMASS	PRE	D	55.9	S01	CTRL	POST	120	ADD	0	S03	CTRL	8	10	66
S03	CTRL	9	1296	10	S08	AUTOMASS	POST	G	56.7	S01	CTRL	POST	120	GLUT	0	S03	CTRL	9	10	66
S03	CTRL	10		10	S08	AUTOMASS	POST	D	56.5	S01	CTRL	POST	120	LOMB	0	S03	CTRL	10	6	66
S04	AUTOMASS	1	3155	4	S08	CTRL	PRE	G	56.5	S02	AUTOMASS	PRE	2	QUADRI	0	S04	AUTOMASS	1	10	89	3382	178
S04	AUTOMASS	2	2848	6	S08	CTRL	PRE	D	55.9	S02	AUTOMASS	PRE	2	ISCHIO	0	S04	AUTOMASS	2	10	89
S04	AUTOMASS	3	3361	9	S08	CTRL	POST	G	57.5	S02	AUTOMASS	PRE	2	ADD	0	S04	AUTOMASS	3	10	89
S04	AUTOMASS	4		10	S08	CTRL	POST	D	56.8	S02	AUTOMASS	PRE	2	GLUT	0	S04	AUTOMASS	4	8	89
S04	AUTOMASS	5			S09	AUTOMASS	PRE	G	64.5	S02	AUTOMASS	PRE	2	LOMB	0	S04	AUTOMASS	5
S04	AUTOMASS	6			S09	AUTOMASS	PRE	D	64.5	S02	AUTOMASS	POST	24	QUADRI	7	S04	AUTOMASS	6
S04	AUTOMASS	7			S09	AUTOMASS	POST	G	65	S02	AUTOMASS	POST	24	ISCHIO	0	S04	AUTOMASS	7
S04	AUTOMASS	8			S09	AUTOMASS	POST	D	65.3	S02	AUTOMASS	POST	24	ADD	0	S04	AUTOMASS	8
S04	AUTOMASS	9			S09	CTRL	PRE	G	64.5	S02	AUTOMASS	POST	24	GLUT	7	S04	AUTOMASS	9
S04	AUTOMASS	10			S09	CTRL	PRE	D	64.5	S02	AUTOMASS	POST	24	LOMB	1	S04	AUTOMASS	10
S04	CTRL	1	1640	6	S09	CTRL	POST	G	65.9	S02	AUTOMASS	POST	48	QUADRI	6	S04	CTRL	1	10	89	4717	178
S04	CTRL	2	2530	7	S09	CTRL	POST	D	66	S02	AUTOMASS	POST	48	ISCHIO	0	S04	CTRL	2	10	89
S04	CTRL	3	1451	8	S10	AUTOMASS	PRE	G	54.3	S02	AUTOMASS	POST	48	ADD	0	S04	CTRL	3	10	89
S04	CTRL	4	2612	9	S10	AUTOMASS	PRE	D	56	S02	AUTOMASS	POST	48	GLUT	7	S04	CTRL	4	10	89
S04	CTRL	5	4248	10	S10	AUTOMASS	POST	G	54.9	S02	AUTOMASS	POST	48	LOMB	0	S04	CTRL	5	10	89
S04	CTRL	6		10	S10	AUTOMASS	POST	D	56.5	S02	AUTOMASS	POST	72	QUADRI	4	S04	CTRL	6	3	89
S04	CTRL	7			S10	CTRL	PRE	G	54.3	S02	AUTOMASS	POST	72	ISCHIO	0	S04	CTRL	7
S04	CTRL	8			S10	CTRL	PRE	D	56	S02	AUTOMASS	POST	72	ADD	0	S04	CTRL	8
S04	CTRL	9			S10	CTRL	POST	G	56.1	S02	AUTOMASS	POST	72	GLUT	6	S04	CTRL	9
S04	CTRL	10			S10	CTRL	POST	D	58	S02	AUTOMASS	POST	72	LOMB	0	S04	CTRL	10
S05	AUTOMASS	1	1260	3	S11	AUTOMASS	PRE	G	62.4	S02	AUTOMASS	POST	96	QUADRI	0	S05	AUTOMASS	1	10	55	4895	110
S05	AUTOMASS	2	1220	3	S11	AUTOMASS	PRE	D	62.4	S02	AUTOMASS	POST	96	ISCHIO	0	S05	AUTOMASS	2	10	55
S05	AUTOMASS	3	1150	4	S11	AUTOMASS	POST	G	62.5	S02	AUTOMASS	POST	96	ADD	0	S05	AUTOMASS	3	10	55
S05	AUTOMASS	4	1170	4	S11	AUTOMASS	POST	D	62.5	S02	AUTOMASS	POST	96	GLUT	0	S05	AUTOMASS	4	10	55
S05	AUTOMASS	5	1380	5	S11	CTRL	PRE	G	62.4	S02	AUTOMASS	POST	96	LOMB	0	S05	AUTOMASS	5	10	55
S05	AUTOMASS	6	1170	6	S11	CTRL	PRE	D	62.4	S02	AUTOMASS	POST	120	QUADRI	0	S05	AUTOMASS	6	10	55
S05	AUTOMASS	7	1120	7	S11	CTRL	POST	G	63.2	S02	AUTOMASS	POST	120	ISCHIO	0	S05	AUTOMASS	7	10	55
S05	AUTOMASS	8	1160	8	S11	CTRL	POST	D	62.8	S02	AUTOMASS	POST	120	ADD	0	S05	AUTOMASS	8	10	55
S05	AUTOMASS	9		10	S12	AUTOMASS	PRE	G	65	S02	AUTOMASS	POST	120	GLUT	0	S05	AUTOMASS	9	9	55
S05	AUTOMASS	10			S12	AUTOMASS	PRE	D	65	S02	AUTOMASS	POST	120	LOMB	0	S05	AUTOMASS	10
S05	CTRL	1	1805	4	S12	AUTOMASS	POST	G	65.4	S02	CTRL	PRE	2	QUADRI	0	S05	CTRL	1	10	55	5335	110
S05	CTRL	2	1604	3	S12	AUTOMASS	POST	D	65.5	S02	CTRL	PRE	2	ISCHIO	0	S05	CTRL	2	10	55
S05	CTRL	3	1587	3	S12	CTRL	PRE	G	65	S02	CTRL	PRE	2	ADD	0	S05	CTRL	3	10	55
S05	CTRL	4	1209	4	S12	CTRL	PRE	D	65	S02	CTRL	PRE	2	GLUT	0	S05	CTRL	4	10	55
S05	CTRL	5	1501	5	S12	CTRL	POST	G	66	S02	CTRL	PRE	2	LOMB	0	S05	CTRL	5	10	55
S05	CTRL	6	1410	5	S12	CTRL	POST	D	65.9	S02	CTRL	POST	24	QUADRI	6	S05	CTRL	6	10	55
S05	CTRL	7	1403	6	S13	AUTOMASS	PRE	G	58.5	S02	CTRL	POST	24	ISCHIO	7	S05	CTRL	7	10	55
S05	CTRL	8	1200	6	S13	AUTOMASS	PRE	D	60.5	S02	CTRL	POST	24	ADD	1	S05	CTRL	8	10	55
S05	CTRL	9	1008	7	S13	AUTOMASS	POST	G	59	S02	CTRL	POST	24	GLUT	7	S05	CTRL	9	10	55
S05	CTRL	10		10	S13	AUTOMASS	POST	D	60.5	S02	CTRL	POST	24	LOMB	7	S05	CTRL	10	7	55
S06	AUTOMASS	1	1330	1	S13	CTRL	PRE	G	58.5	S02	CTRL	POST	48	QUADRI	6	S06	AUTOMASS	1	10	1	6935	146
S06	AUTOMASS	2	1460	1	S13	CTRL	PRE	D	60.5	S02	CTRL	POST	48	ISCHIO	7	S06	AUTOMASS	2	10	2
S06	AUTOMASS	3	1360	2	S13	CTRL	POST	G	60.5	S02	CTRL	POST	48	ADD	3	S06	AUTOMASS	3	10	3
S06	AUTOMASS	4	1420	3	S13	CTRL	POST	D	61.5	S02	CTRL	POST	48	GLUT	7	S06	AUTOMASS	4	10	4
S06	AUTOMASS	5	1300	3	S14	AUTOMASS	PRE	G	54.5	S02	CTRL	POST	48	LOMB	4	S06	AUTOMASS	5	10	5
S06	AUTOMASS	6	1210	5	S14	AUTOMASS	PRE	D	53.9	S02	CTRL	POST	72	QUADRI	3	S06	AUTOMASS	6	10	6
S06	AUTOMASS	7	1340	7	S14	AUTOMASS	POST	G	54.5	S02	CTRL	POST	72	ISCHIO	3	S06	AUTOMASS	7	10	7
S06	AUTOMASS	8	1300	8	S14	AUTOMASS	POST	D	54.2	S02	CTRL	POST	72	ADD	1	S06	AUTOMASS	8	10	8
S06	AUTOMASS	9	1150	9	S14	CTRL	PRE	G	54.5	S02	CTRL	POST	72	GLUT	3	S06	AUTOMASS	9	10	9
S06	AUTOMASS	10	1330	10	S14	CTRL	PRE	D	53.9	S02	CTRL	POST	72	LOMB	3	S06	AUTOMASS	10	5	10
S06	CTRL	1	1362	1	S14	CTRL	POST	G	55.5	S02	CTRL	POST	96	QUADRI	1	S06	CTRL	1	10	1	7227	146
S06	CTRL	2	1248	1	S14	CTRL	POST	D	54.6	S02	CTRL	POST	96	ISCHIO	1	S06	CTRL	2	10	2
S06	CTRL	3	1368	2						S02	CTRL	POST	96	ADD	1	S06	CTRL	3	10	3
S06	CTRL	4	1489	2						S02	CTRL	POST	96	GLUT	1	S06	CTRL	4	10	4
S06	CTRL	5	1400	3						S02	CTRL	POST	96	LOMB	0	S06	CTRL	5	10	5
S06	CTRL	6	1315	5						S02	CTRL	POST	120	QUADRI	0	S06	CTRL	6	10	6
S06	CTRL	7	1400	7						S02	CTRL	POST	120	ISCHIO	0	S06	CTRL	7	10	7
S06	CTRL	8	1370	8						S02	CTRL	POST	120	ADD	0	S06	CTRL	8	10	8
S06	CTRL	9	1412	8						S02	CTRL	POST	120	GLUT	0	S06	CTRL	9	10	9
S06	CTRL	10	1387	10						S02	CTRL	POST	120	LOMB	0	S06	CTRL	10	9	10
S07	AUTOMASS	1	810	2						S03	AUTOMASS	PRE	2	QUADRI	0	S07	AUTOMASS	1	10	1	5568	116
S07	AUTOMASS	2	850	3						S03	AUTOMASS	PRE	2	ISCHIO	0	S07	AUTOMASS	2	10	2
S07	AUTOMASS	3	910	3						S03	AUTOMASS	PRE	2	ADD	0	S07	AUTOMASS	3	10	3
S07	AUTOMASS	4	840	4						S03	AUTOMASS	PRE	2	GLUT	0	S07	AUTOMASS	4	10	4
S07	AUTOMASS	5	820	5						S03	AUTOMASS	PRE	2	LOMB	0	S07	AUTOMASS	5	10	5
S07	AUTOMASS	6	910	5						S03	AUTOMASS	POST	24	QUADRI	3	S07	AUTOMASS	6	10	6
S07	AUTOMASS	7	860	7						S03	AUTOMASS	POST	24	ISCHIO	3	S07	AUTOMASS	7	10	7
S07	AUTOMASS	8	840	8						S03	AUTOMASS	POST	24	ADD	2	S07	AUTOMASS	8	10	8
S07	AUTOMASS	9	820	9						S03	AUTOMASS	POST	24	GLUT	0	S07	AUTOMASS	9	10	9
S07	AUTOMASS	10		10						S03	AUTOMASS	POST	24	LOMB	0	S07	AUTOMASS	10	6	10
S07	CTRL	1	939	2						S03	AUTOMASS	POST	48	QUADRI	2	S07	CTRL	1	10	1	5742	116
S07	CTRL	2	981	3						S03	AUTOMASS	POST	48	ISCHIO	0	S07	CTRL	2	10	2
S07	CTRL	3	954	3						S03	AUTOMASS	POST	48	ADD	0	S07	CTRL	3	10	3
S07	CTRL	4	930	4						S03	AUTOMASS	POST	48	GLUT	0	S07	CTRL	4	10	4
S07	CTRL	5	855	6						S03	AUTOMASS	POST	48	LOMB	0	S07	CTRL	5	10	5
S07	CTRL	6	726	6						S03	AUTOMASS	POST	72	QUADRI	2	S07	CTRL	6	10	6
S07	CTRL	7	837	7						S03	AUTOMASS	POST	72	ISCHIO	0	S07	CTRL	7	10	7
S07	CTRL	8	813	8						S03	AUTOMASS	POST	72	ADD	0	S07	CTRL	8	10	8
S07	CTRL	9	622	9						S03	AUTOMASS	POST	72	GLUT	0	S07	CTRL	9	10	9
S07	CTRL	10		10						S03	AUTOMASS	POST	72	LOMB	0	S07	CTRL	10	9	10
S08	AUTOMASS	1	1485	3						S03	AUTOMASS	POST	96	QUADRI	0	S08	AUTOMASS	1	10	63	5922	126
S08	AUTOMASS	2	1360	4						S03	AUTOMASS	POST	96	ISCHIO	0	S08	AUTOMASS	2	10	63
S08	AUTOMASS	3	1270	4						S03	AUTOMASS	POST	96	ADD	0	S08	AUTOMASS	3	10	63
S08	AUTOMASS	4	1350	5						S03	AUTOMASS	POST	96	GLUT	0	S08	AUTOMASS	4	10	63
S08	AUTOMASS	5	1310	5						S03	AUTOMASS	POST	96	LOMB	0	S08	AUTOMASS	5	10	63
S08	AUTOMASS	6	1290	5						S03	AUTOMASS	POST	120	QUADRI	2	S08	AUTOMASS	6	10	63
S08	AUTOMASS	7	1100	7						S03	AUTOMASS	POST	120	ISCHIO	0	S08	AUTOMASS	7	10	63
S08	AUTOMASS	8	980	8						S03	AUTOMASS	POST	120	ADD	0	S08	AUTOMASS	8	10	63
S08	AUTOMASS	9	860	8						S03	AUTOMASS	POST	120	GLUT	0	S08	AUTOMASS	9	10	63
S08	AUTOMASS	10		10						S03	AUTOMASS	POST	120	LOMB	0	S08	AUTOMASS	10	5	63
S08	CTRL	1	1400	3						S03	CTRL	PRE	2	QUADRI	0	S08	CTRL	1	10	63	6237	126
S08	CTRL	2	1450	3						S03	CTRL	PRE	2	ISCHIO	0	S08	CTRL	2	10	63
S08	CTRL	3	1480	3						S03	CTRL	PRE	2	ADD	0	S08	CTRL	3	10	63
S08	CTRL	4	1410	5						S03	CTRL	PRE	2	GLUT	0	S08	CTRL	4	10	63
S08	CTRL	5	1290	6						S03	CTRL	PRE	2	LOMB	0	S08	CTRL	5	10	63
S08	CTRL	6	1120	6						S03	CTRL	POST	24	QUADRI	5	S08	CTRL	6	10	63
S08	CTRL	7	1270	8						S03	CTRL	POST	24	ISCHIO	0	S08	CTRL	7	10	63
S08	CTRL	8	1240	8						S03	CTRL	POST	24	ADD	0	S08	CTRL	8	10	63
S08	CTRL	9	1320	9						S03	CTRL	POST	24	GLUT	2	S08	CTRL	9	10	63
S08	CTRL	10		10						S03	CTRL	POST	24	LOMB	0	S08	CTRL	10	9	63
S09	AUTOMASS	1	977	3						S03	CTRL	POST	48	QUADRI	3	S09	AUTOMASS	1	10	50	4900	100
S09	AUTOMASS	2	950	3						S03	CTRL	POST	48	ISCHIO	8	S09	AUTOMASS	2	10	50
S09	AUTOMASS	3	977	4						S03	CTRL	POST	48	ADD	8	S09	AUTOMASS	3	10	50
S09	AUTOMASS	4	968	4						S03	CTRL	POST	48	GLUT	0	S09	AUTOMASS	4	10	50
S09	AUTOMASS	5	985	5						S03	CTRL	POST	48	LOMB	0	S09	AUTOMASS	5	10	50
S09	AUTOMASS	6	780	6						S03	CTRL	POST	72	QUADRI	0	S09	AUTOMASS	6	10	50
S09	AUTOMASS	7	815	7						S03	CTRL	POST	72	ISCHIO	2	S09	AUTOMASS	7	10	50
S09	AUTOMASS	8	805	8						S03	CTRL	POST	72	ADD	3	S09	AUTOMASS	8	10	50
S09	AUTOMASS	9	700	9						S03	CTRL	POST	72	GLUT	0	S09	AUTOMASS	9	10	50
S09	AUTOMASS	8		10						S03	CTRL	POST	72	LOMB	0	S09	AUTOMASS	8	9	50
S09	CTRL	1	842	3						S03	CTRL	POST	96	QUADRI	0	S09	CTRL	1	10	50	5000	100
S09	CTRL	2	893	3						S03	CTRL	POST	96	ISCHIO	0	S09	CTRL	2	10	50
S09	CTRL	3	909	4						S03	CTRL	POST	96	ADD	0	S09	CTRL	3	10	50
S09	CTRL	4	884	4						S03	CTRL	POST	96	GLUT	0	S09	CTRL	4	10	50
S09	CTRL	5	928	4						S03	CTRL	POST	96	LOMB	0	S09	CTRL	5	10	50
S09	CTRL	6	934	5						S03	CTRL	POST	120	QUADRI	0	S09	CTRL	6	10	50
S09	CTRL	7	870	6						S03	CTRL	POST	120	ISCHIO	0	S09	CTRL	7	10	50
S09	CTRL	8	929	7						S03	CTRL	POST	120	ADD	0	S09	CTRL	8	10	50
S09	CTRL	9	810	8						S03	CTRL	POST	120	GLUT	0	S09	CTRL	9	10	50
S09	CTRL	10	818	9						S03	CTRL	POST	120	LOMB	0	S09	CTRL	10	10	50
S10	AUTOMASS	1	815	6						S04	AUTOMASS	PRE	2	QUADRI	0	S10	AUTOMASS	1	10	55	3190	110
S10	AUTOMASS	2	1120	6						S04	AUTOMASS	PRE	2	ISCHIO	0	S10	AUTOMASS	2	10	55
S10	AUTOMASS	3	1110	7						S04	AUTOMASS	PRE	2	ADD	0	S10	AUTOMASS	3	10	55
S10	AUTOMASS	4	768	8						S04	AUTOMASS	PRE	2	GLUT	0	S10	AUTOMASS	4	10	55
S10	AUTOMASS	5	810	9						S04	AUTOMASS	PRE	2	LOMB	0	S10	AUTOMASS	5	10	55
S10	AUTOMASS	6		10						S04	AUTOMASS	POST	24	QUADRI	7	S10	AUTOMASS	6	8	55
S10	AUTOMASS	7								S04	AUTOMASS	POST	24	ISCHIO	0	S10	AUTOMASS	7
S10	AUTOMASS	8								S04	AUTOMASS	POST	24	ADD	0	S10	AUTOMASS	8
S10	AUTOMASS	9								S04	AUTOMASS	POST	24	GLUT	0	S10	AUTOMASS	9
S10	AUTOMASS	10								S04	AUTOMASS	POST	24	LOMB	3	S10	AUTOMASS	10
S10	CTRL	1	1010	4						S04	AUTOMASS	POST	48	QUADRI	3	S10	CTRL	1	10	55	3190	110
S10	CTRL	2	918	5						S04	AUTOMASS	POST	48	ISCHIO	0	S10	CTRL	2	10	55
S10	CTRL	3	740	6						S04	AUTOMASS	POST	48	ADD	0	S10	CTRL	3	10	55
S10	CTRL	4	635	7						S04	AUTOMASS	POST	48	GLUT	0	S10	CTRL	4	10	55
S10	CTRL	5	580	8						S04	AUTOMASS	POST	48	LOMB	0	S10	CTRL	5	10	55
S10	CTRL	6		10						S04	AUTOMASS	POST	72	QUADRI	0	S10	CTRL	6	8	55
S10	CTRL	7								S04	AUTOMASS	POST	72	ISCHIO	0	S10	CTRL	7
S10	CTRL	8								S04	AUTOMASS	POST	72	ADD	0	S10	CTRL	8
S10	CTRL	9								S04	AUTOMASS	POST	72	GLUT	0	S10	CTRL	9
S10	CTRL	10								S04	AUTOMASS	POST	72	LOMB	0	S10	CTRL	10
S11	AUTOMASS	1	926	1						S04	AUTOMASS	POST	96	QUADRI	0	S11	AUTOMASS	1	10	57	5358	114
S11	AUTOMASS	2	851	1						S04	AUTOMASS	POST	96	ISCHIO	0	S11	AUTOMASS	2	10	57
S11	AUTOMASS	3	961	2						S04	AUTOMASS	POST	96	ADD	0	S11	AUTOMASS	3	10	57
S11	AUTOMASS	4	840	2						S04	AUTOMASS	POST	96	GLUT	0	S11	AUTOMASS	4	10	57
S11	AUTOMASS	5	1080	3						S04	AUTOMASS	POST	96	LOMB	0	S11	AUTOMASS	5	10	57
S11	AUTOMASS	6	1030	5						S04	AUTOMASS	POST	120	QUADRI	0	S11	AUTOMASS	6	10	57
S11	AUTOMASS	7	1110	7						S04	AUTOMASS	POST	120	ISCHIO	0	S11	AUTOMASS	7	10	57
S11	AUTOMASS	8	984	7						S04	AUTOMASS	POST	120	ADD	0	S11	AUTOMASS	8	10	57
S11	AUTOMASS	9	970	8						S04	AUTOMASS	POST	120	GLUT	0	S11	AUTOMASS	9	10	57
S11	AUTOMASS	10		10						S04	AUTOMASS	POST	120	LOMB	0	S11	AUTOMASS	10	4	57
S11	CTRL	1	1150	2						S04	CTRL	PRE	2	QUADRI	0	S11	CTRL	1	10	57	5700	114
S11	CTRL	2	1120	2						S04	CTRL	PRE	2	ISCHIO	0	S11	CTRL	2	10	57
S11	CTRL	3	1120	2						S04	CTRL	PRE	2	ADD	0	S11	CTRL	3	10	57
S11	CTRL	4	1060	3						S04	CTRL	PRE	2	GLUT	0	S11	CTRL	4	10	57
S11	CTRL	5	1040	4						S04	CTRL	PRE	2	LOMB	0	S11	CTRL	5	10	57
S11	CTRL	6	1030	5						S04	CTRL	POST	24	QUADRI	7	S11	CTRL	6	10	57
S11	CTRL	7	1070	5						S04	CTRL	POST	24	ISCHIO	3	S11	CTRL	7	10	57
S11	CTRL	8	1080	7						S04	CTRL	POST	24	ADD	3	S11	CTRL	8	10	57
S11	CTRL	9	961	9						S04	CTRL	POST	24	GLUT	3	S11	CTRL	9	10	57
S11	CTRL	10	1010	10						S04	CTRL	POST	24	LOMB	2	S11	CTRL	10	10	57
S12	AUTOMASS	1	1133	2						S04	CTRL	POST	48	QUADRI	6	S12	AUTOMASS	1	10	45	3510	90
S12	AUTOMASS	2	920	4						S04	CTRL	POST	48	ISCHIO	2	S12	AUTOMASS	2	10	45
S12	AUTOMASS	3	1060	5						S04	CTRL	POST	48	ADD	2	S12	AUTOMASS	3	10	45
S12	AUTOMASS	4	1100	6						S04	CTRL	POST	48	GLUT	2	S12	AUTOMASS	4	10	45
S12	AUTOMASS	5	1005	7						S04	CTRL	POST	48	LOMB	1	S12	AUTOMASS	5	10	45
S12	AUTOMASS	6	999	9						S04	CTRL	POST	72	QUADRI	1	S12	AUTOMASS	6	10	45
S12	AUTOMASS	7	937	9						S04	CTRL	POST	72	ISCHIO	1	S12	AUTOMASS	7	10	45
S12	AUTOMASS	8		10						S04	CTRL	POST	72	ADD	1	S12	AUTOMASS	8	8	45
S12	AUTOMASS									S04	CTRL	POST	72	GLUT	1	S12	AUTOMASS
S12	AUTOMASS									S04	CTRL	POST	72	LOMB	1	S12	AUTOMASS
S12	CTRL	1	1140	6						S04	CTRL	POST	96	QUADRI	0	S12	CTRL	1	10	45	3870	90
S12	CTRL	2	1030	6						S04	CTRL	POST	96	ISCHIO	0	S12	CTRL	2	10	45
S12	CTRL	3	1030	6						S04	CTRL	POST	96	ADD	0	S12	CTRL	3	10	45
S12	CTRL	4	1180	6						S04	CTRL	POST	96	GLUT	0	S12	CTRL	4	10	45
S12	CTRL	5	1040	6						S04	CTRL	POST	96	LOMB	0	S12	CTRL	5	10	45
S12	CTRL	6	1050	7						S04	CTRL	POST	120	QUADRI	0	S12	CTRL	6	10	45
S12	CTRL	7	1150	8						S04	CTRL	POST	120	ISCHIO	0	S12	CTRL	7	10	45
S12	CTRL	8	1190	8						S04	CTRL	POST	120	ADD	0	S12	CTRL	8	10	45
S12	CTRL	9		10						S04	CTRL	POST	120	GLUT	0	S12	CTRL	9	6	45
S12	CTRL	10								S04	CTRL	POST	120	LOMB	0	S12	CTRL	10
S13	AUTOMASS	1	969	3						S05	AUTOMASS	PRE	2	QUADRI	0	S13	AUTOMASS	1	10	47	3619	94
S13	AUTOMASS	2	880	5						S05	AUTOMASS	PRE	2	ISCHIO	0	S13	AUTOMASS	2	10	47
S13	AUTOMASS	3	870	6						S05	AUTOMASS	PRE	2	ADD	0	S13	AUTOMASS	3	10	47
S13	AUTOMASS	4	717	6						S05	AUTOMASS	PRE	2	GLUT	0	S13	AUTOMASS	4	10	47
S13	AUTOMASS	5	853	7						S05	AUTOMASS	PRE	2	LOMB	0	S13	AUTOMASS	5	10	47
S13	AUTOMASS	6	777	7						S05	AUTOMASS	POST	24	QUADRI	4	S13	AUTOMASS	6	10	47
S13	AUTOMASS	7	810	8						S05	AUTOMASS	POST	24	ISCHIO	0	S13	AUTOMASS	7	10	47
S13	AUTOMASS	8		10						S05	AUTOMASS	POST	24	ADD	2	S13	AUTOMASS	8	7	47
S13	AUTOMASS	9								S05	AUTOMASS	POST	24	GLUT	5	S13	AUTOMASS	9
S13	AUTOMASS	10								S05	AUTOMASS	POST	24	LOMB	0	S13	AUTOMASS	10
S13	CTRL	1	1040	1						S05	AUTOMASS	POST	48	QUADRI	3	S13	CTRL	1	10	47	4700	94
S13	CTRL	2	1180	2						S05	AUTOMASS	POST	48	ISCHIO	0	S13	CTRL	2	10	47
S13	CTRL	3	965	2						S05	AUTOMASS	POST	48	ADD	0	S13	CTRL	3	10	47
S13	CTRL	4	805	2						S05	AUTOMASS	POST	48	GLUT	4	S13	CTRL	4	10	47
S13	CTRL	5	724	3						S05	AUTOMASS	POST	48	LOMB	0	S13	CTRL	5	10	47
S13	CTRL	6	946	4						S05	AUTOMASS	POST	72	QUADRI	2	S13	CTRL	6	10	47
S13	CTRL	7	773	5						S05	AUTOMASS	POST	72	ISCHIO	0	S13	CTRL	7	10	47
S13	CTRL	8	840	6						S05	AUTOMASS	POST	72	ADD	0	S13	CTRL	8	10	47
S13	CTRL	9	931	8						S05	AUTOMASS	POST	72	GLUT	3	S13	CTRL	9	10	47
S13	CTRL	10	784	9						S05	AUTOMASS	POST	72	LOMB	0	S13	CTRL	10	10	47
S14	AUTOMASS	1	893	5						S05	AUTOMASS	POST	96	QUADRI	0	S14	AUTOMASS	1	10	45	4005	90
S14	AUTOMASS	2	800	4						S05	AUTOMASS	POST	96	ISCHIO	0	S14	AUTOMASS	2	10	45
S14	AUTOMASS	3	788	5						S05	AUTOMASS	POST	96	ADD	0	S14	AUTOMASS	3	10	45
S14	AUTOMASS	4	804	6						S05	AUTOMASS	POST	96	GLUT	0	S14	AUTOMASS	4	10	45
S14	AUTOMASS	5	702	4						S05	AUTOMASS	POST	96	LOMB	0	S14	AUTOMASS	5	10	45
S14	AUTOMASS	6	920	7						S05	AUTOMASS	POST	120	QUADRI	0	S14	AUTOMASS	6	10	45
S14	AUTOMASS	7	876	7						S05	AUTOMASS	POST	120	ISCHIO	0	S14	AUTOMASS	7	10	45
S14	AUTOMASS	8	870	8						S05	AUTOMASS	POST	120	ADD	0	S14	AUTOMASS	8	10	45
S14	AUTOMASS	9		10						S05	AUTOMASS	POST	120	GLUT	0	S14	AUTOMASS	9	9	45
S14	AUTOMASS	10								S05	AUTOMASS	POST	120	LOMB	0	S14	AUTOMASS	10
S14	CTRL	1	754	4						S05	CTRL	PRE	2	QUADRI	0	S14	CTRL	1	10	45	4500	90
S14	CTRL	2	794	4						S05	CTRL	PRE	2	ISCHIO	0	S14	CTRL	2	10	45
S14	CTRL	3	812	4						S05	CTRL	PRE	2	ADD	0	S14	CTRL	3	10	45
S14	CTRL	4	804	5						S05	CTRL	PRE	2	GLUT	0	S14	CTRL	4	10	45
S14	CTRL	5	876	6						S05	CTRL	PRE	2	LOMB	0	S14	CTRL	5	10	45
S14	CTRL	6	846	7						S05	CTRL	POST	24	QUADRI	4	S14	CTRL	6	10	45
S14	CTRL	7	822	7						S05	CTRL	POST	24	ISCHIO	0	S14	CTRL	7	10	45
S14	CTRL	8	810	8						S05	CTRL	POST	24	ADD	5	S14	CTRL	8	10	45
S14	CTRL	9	764	9						S05	CTRL	POST	24	GLUT	6	S14	CTRL	9	10	45
S14	CTRL	10	758	9						S05	CTRL	POST	24	LOMB	0	S14	CTRL	10	10	45
										S05	CTRL	POST	48	QUADRI	4
										S05	CTRL	POST	48	ISCHIO	0
										S05	CTRL	POST	48	ADD	3
										S05	CTRL	POST	48	GLUT	4
										S05	CTRL	POST	48	LOMB	0
										S05	CTRL	POST	72	QUADRI	3
										S05	CTRL	POST	72	ISCHIO	0
										S05	CTRL	POST	72	ADD	1
										S05	CTRL	POST	72	GLUT	2
										S05	CTRL	POST	72	LOMB	0
										S05	CTRL	POST	96	QUADRI	0
										S05	CTRL	POST	96	ISCHIO	0
										S05	CTRL	POST	96	ADD	0
										S05	CTRL	POST	96	GLUT	0
										S05	CTRL	POST	96	LOMB	0
										S05	CTRL	POST	120	QUADRI	0
										S05	CTRL	POST	120	ISCHIO	0
										S05	CTRL	POST	120	ADD	0
										S05	CTRL	POST	120	GLUT	0
										S05	CTRL	POST	120	LOMB	0
										S06	AUTOMASS	PRE	2	QUADRI	0
										S06	AUTOMASS	PRE	2	ISCHIO	0
										S06	AUTOMASS	PRE	2	ADD	0
										S06	AUTOMASS	PRE	2	GLUT	0
										S06	AUTOMASS	PRE	2	LOMB	0
										S06	AUTOMASS	POST	24	QUADRI	3
										S06	AUTOMASS	POST	24	ISCHIO	4
										S06	AUTOMASS	POST	24	ADD	7
										S06	AUTOMASS	POST	24	GLUT	3
										S06	AUTOMASS	POST	24	LOMB	2
										S06	AUTOMASS	POST	48	QUADRI	5
										S06	AUTOMASS	POST	48	ISCHIO	4
										S06	AUTOMASS	POST	48	ADD	6
										S06	AUTOMASS	POST	48	GLUT	4
										S06	AUTOMASS	POST	48	LOMB	3
										S06	AUTOMASS	POST	72	QUADRI	4
										S06	AUTOMASS	POST	72	ISCHIO	4
										S06	AUTOMASS	POST	72	ADD	5
										S06	AUTOMASS	POST	72	GLUT	4
										S06	AUTOMASS	POST	72	LOMB	3
										S06	AUTOMASS	POST	96	QUADRI	3
										S06	AUTOMASS	POST	96	ISCHIO	3
										S06	AUTOMASS	POST	96	ADD	3
										S06	AUTOMASS	POST	96	GLUT	2
										S06	AUTOMASS	POST	96	LOMB	2
										S06	AUTOMASS	POST	120	QUADRI	1
										S06	AUTOMASS	POST	120	ISCHIO	1
										S06	AUTOMASS	POST	120	ADD	0
										S06	AUTOMASS	POST	120	GLUT	1
										S06	AUTOMASS	POST	120	LOMB	1
										S06	CTRL	PRE	2	QUADRI	0
										S06	CTRL	PRE	2	ISCHIO	0
										S06	CTRL	PRE	2	ADD	0
										S06	CTRL	PRE	2	GLUT	0
										S06	CTRL	PRE	2	LOMB	0
										S06	CTRL	POST	24	QUADRI	5
										S06	CTRL	POST	24	ISCHIO	5
										S06	CTRL	POST	24	ADD	6
										S06	CTRL	POST	24	GLUT	5
										S06	CTRL	POST	24	LOMB	5
										S06	CTRL	POST	48	QUADRI	8
										S06	CTRL	POST	48	ISCHIO	7
										S06	CTRL	POST	48	ADD	7
										S06	CTRL	POST	48	GLUT	6
										S06	CTRL	POST	48	LOMB	5
										S06	CTRL	POST	72	QUADRI	6
										S06	CTRL	POST	72	ISCHIO	6
										S06	CTRL	POST	72	ADD	5
										S06	CTRL	POST	72	GLUT	4
										S06	CTRL	POST	72	LOMB	3
										S06	CTRL	POST	96	QUADRI	5
										S06	CTRL	POST	96	ISCHIO	4
										S06	CTRL	POST	96	ADD	4
										S06	CTRL	POST	96	GLUT	4
										S06	CTRL	POST	96	LOMB	3
										S06	CTRL	POST	120	QUADRI	3
										S06	CTRL	POST	120	ISCHIO	2
										S06	CTRL	POST	120	ADD	1
										S06	CTRL	POST	120	GLUT	1
										S06	CTRL	POST	120	LOMB	1
										S07	AUTOMASS	PRE	2	QUADRI	0
										S07	AUTOMASS	PRE	2	ISCHIO	0
										S07	AUTOMASS	PRE	2	ADD	0
										S07	AUTOMASS	PRE	2	GLUT	0
										S07	AUTOMASS	PRE	2	LOMB	0
										S07	AUTOMASS	POST	24	QUADRI	5
										S07	AUTOMASS	POST	24	ISCHIO	1
										S07	AUTOMASS	POST	24	ADD	0
										S07	AUTOMASS	POST	24	GLUT	2
										S07	AUTOMASS	POST	24	LOMB	3
										S07	AUTOMASS	POST	48	QUADRI	6
										S07	AUTOMASS	POST	48	ISCHIO	0
										S07	AUTOMASS	POST	48	ADD	0
										S07	AUTOMASS	POST	48	GLUT	2
										S07	AUTOMASS	POST	48	LOMB	0
										S07	AUTOMASS	POST	72	QUADRI	2
										S07	AUTOMASS	POST	72	ISCHIO	0
										S07	AUTOMASS	POST	72	ADD	0
										S07	AUTOMASS	POST	72	GLUT	0
										S07	AUTOMASS	POST	72	LOMB	0
										S07	AUTOMASS	POST	96	QUADRI	0
										S07	AUTOMASS	POST	96	ISCHIO	0
										S07	AUTOMASS	POST	96	ADD	0
										S07	AUTOMASS	POST	96	GLUT	0
										S07	AUTOMASS	POST	96	LOMB	0
										S07	AUTOMASS	POST	120	QUADRI	0
										S07	AUTOMASS	POST	120	ISCHIO	0
										S07	AUTOMASS	POST	120	ADD	0
										S07	AUTOMASS	POST	120	GLUT	0
										S07	AUTOMASS	POST	120	LOMB	0
										S07	CTRL	PRE	2	QUADRI	0
										S07	CTRL	PRE	2	ISCHIO	0
										S07	CTRL	PRE	2	ADD	0
										S07	CTRL	PRE	2	GLUT	0
										S07	CTRL	PRE	2	LOMB	0
										S07	CTRL	POST	24	QUADRI	5
										S07	CTRL	POST	24	ISCHIO	1
										S07	CTRL	POST	24	ADD	0
										S07	CTRL	POST	24	GLUT	4
										S07	CTRL	POST	24	LOMB	1
										S07	CTRL	POST	48	QUADRI	4
										S07	CTRL	POST	48	ISCHIO	1
										S07	CTRL	POST	48	ADD	0
										S07	CTRL	POST	48	GLUT	3
										S07	CTRL	POST	48	LOMB	0
										S07	CTRL	POST	72	QUADRI	1
										S07	CTRL	POST	72	ISCHIO	0
										S07	CTRL	POST	72	ADD	0
										S07	CTRL	POST	72	GLUT	0
										S07	CTRL	POST	72	LOMB	0
										S07	CTRL	POST	96	QUADRI	0
										S07	CTRL	POST	96	ISCHIO	0
										S07	CTRL	POST	96	ADD	0
										S07	CTRL	POST	96	GLUT	0
										S07	CTRL	POST	96	LOMB	0
										S07	CTRL	POST	120	QUADRI	0
										S07	CTRL	POST	120	ISCHIO	0
										S07	CTRL	POST	120	ADD	0
										S07	CTRL	POST	120	GLUT	0
										S07	CTRL	POST	120	LOMB	0
										S08	AUTOMASS	PRE	2	QUADRI	0
										S08	AUTOMASS	PRE	2	ISCHIO	0
										S08	AUTOMASS	PRE	2	ADD	0
										S08	AUTOMASS	PRE	2	GLUT	0
										S08	AUTOMASS	PRE	2	LOMB	0
										S08	AUTOMASS	POST	24	QUADRI	5
										S08	AUTOMASS	POST	24	ISCHIO	1
										S08	AUTOMASS	POST	24	ADD	0
										S08	AUTOMASS	POST	24	GLUT	9
										S08	AUTOMASS	POST	24	LOMB	9
										S08	AUTOMASS	POST	48	QUADRI	4
										S08	AUTOMASS	POST	48	ISCHIO	4
										S08	AUTOMASS	POST	48	ADD	3
										S08	AUTOMASS	POST	48	GLUT	4
										S08	AUTOMASS	POST	48	LOMB	5
										S08	AUTOMASS	POST	72	QUADRI	1
										S08	AUTOMASS	POST	72	ISCHIO	1
										S08	AUTOMASS	POST	72	ADD	1
										S08	AUTOMASS	POST	72	GLUT	1
										S08	AUTOMASS	POST	72	LOMB	1
										S08	AUTOMASS	POST	96	QUADRI	0
										S08	AUTOMASS	POST	96	ISCHIO	0
										S08	AUTOMASS	POST	96	ADD	0
										S08	AUTOMASS	POST	96	GLUT	0
										S08	AUTOMASS	POST	96	LOMB	0
										S08	AUTOMASS	POST	120	QUADRI	0
										S08	AUTOMASS	POST	120	ISCHIO	0
										S08	AUTOMASS	POST	120	ADD	0
										S08	AUTOMASS	POST	120	GLUT	0
										S08	AUTOMASS	POST	120	LOMB	0
										S08	CTRL	PRE	2	QUADRI	0
										S08	CTRL	PRE	2	ISCHIO	0
										S08	CTRL	PRE	2	ADD	0
										S08	CTRL	PRE	2	GLUT	0
										S08	CTRL	PRE	2	LOMB	0
										S08	CTRL	POST	24	QUADRI	6
										S08	CTRL	POST	24	ISCHIO	1
										S08	CTRL	POST	24	ADD	2
										S08	CTRL	POST	24	GLUT	1
										S08	CTRL	POST	24	LOMB	2
										S08	CTRL	POST	48	QUADRI	3
										S08	CTRL	POST	48	ISCHIO	4
										S08	CTRL	POST	48	ADD	5
										S08	CTRL	POST	48	GLUT	3
										S08	CTRL	POST	48	LOMB	2
										S08	CTRL	POST	72	QUADRI	1
										S08	CTRL	POST	72	ISCHIO	2
										S08	CTRL	POST	72	ADD	2
										S08	CTRL	POST	72	GLUT	1
										S08	CTRL	POST	72	LOMB	0
										S08	CTRL	POST	96	QUADRI	0
										S08	CTRL	POST	96	ISCHIO	0
										S08	CTRL	POST	96	ADD	0
										S08	CTRL	POST	96	GLUT	0
										S08	CTRL	POST	96	LOMB	0
										S08	CTRL	POST	120	QUADRI	0
										S08	CTRL	POST	120	ISCHIO	0
										S08	CTRL	POST	120	ADD	0
										S08	CTRL	POST	120	GLUT	0
										S08	CTRL	POST	120	LOMB	0
										S09	AUTOMASS	PRE	2	QUADRI	0
										S09	AUTOMASS	PRE	2	ISCHIO	0
										S09	AUTOMASS	PRE	2	ADD	0
										S09	AUTOMASS	PRE	2	GLUT	0
										S09	AUTOMASS	PRE	2	LOMB	0
										S09	AUTOMASS	POST	24	QUADRI	5
										S09	AUTOMASS	POST	24	ISCHIO	0
										S09	AUTOMASS	POST	24	ADD	0
										S09	AUTOMASS	POST	24	GLUT	0
										S09	AUTOMASS	POST	24	LOMB	7
										S09	AUTOMASS	POST	48	QUADRI	4
										S09	AUTOMASS	POST	48	ISCHIO	0
										S09	AUTOMASS	POST	48	ADD	0
										S09	AUTOMASS	POST	48	GLUT	0
										S09	AUTOMASS	POST	48	LOMB	7
										S09	AUTOMASS	POST	72	QUADRI	0
										S09	AUTOMASS	POST	72	ISCHIO	0
										S09	AUTOMASS	POST	72	ADD	0
										S09	AUTOMASS	POST	72	GLUT	0
										S09	AUTOMASS	POST	72	LOMB	2
										S09	AUTOMASS	POST	96	QUADRI	0
										S09	AUTOMASS	POST	96	ISCHIO	0
										S09	AUTOMASS	POST	96	ADD	0
										S09	AUTOMASS	POST	96	GLUT	0
										S09	AUTOMASS	POST	96	LOMB	0
										S09	AUTOMASS	POST	120	QUADRI	0
										S09	AUTOMASS	POST	120	ISCHIO	0
										S09	AUTOMASS	POST	120	ADD	0
										S09	AUTOMASS	POST	120	GLUT	0
										S09	AUTOMASS	POST	120	LOMB	0
										S09	CTRL	PRE	2	QUADRI	0
										S09	CTRL	PRE	2	ISCHIO	0
										S09	CTRL	PRE	2	ADD	0
										S09	CTRL	PRE	2	GLUT	0
										S09	CTRL	PRE	2	LOMB	0
										S09	CTRL	POST	24	QUADRI	6
										S09	CTRL	POST	24	ISCHIO	0
										S09	CTRL	POST	24	ADD	0
										S09	CTRL	POST	24	GLUT	0
										S09	CTRL	POST	24	LOMB	7
										S09	CTRL	POST	48	QUADRI	5
										S09	CTRL	POST	48	ISCHIO	0
										S09	CTRL	POST	48	ADD	0
										S09	CTRL	POST	48	GLUT	0
										S09	CTRL	POST	48	LOMB	2
										S09	CTRL	POST	72	QUADRI	4
										S09	CTRL	POST	72	ISCHIO	0
										S09	CTRL	POST	72	ADD	0
										S09	CTRL	POST	72	GLUT	0
										S09	CTRL	POST	72	LOMB	0
										S09	CTRL	POST	96	QUADRI	0
										S09	CTRL	POST	96	ISCHIO	0
										S09	CTRL	POST	96	ADD	0
										S09	CTRL	POST	96	GLUT	0
										S09	CTRL	POST	96	LOMB	0
										S09	CTRL	POST	120	QUADRI	0
										S09	CTRL	POST	120	ISCHIO	0
										S09	CTRL	POST	120	ADD	0
										S09	CTRL	POST	120	GLUT	0
										S09	CTRL	POST	120	LOMB	0
										S10	AUTOMASS	PRE	2	QUADRI	0
										S10	AUTOMASS	PRE	2	ISCHIO	0
										S10	AUTOMASS	PRE	2	ADD	0
										S10	AUTOMASS	PRE	2	GLUT	0
										S10	AUTOMASS	PRE	2	LOMB	0
										S10	AUTOMASS	POST	24	QUADRI	2
										S10	AUTOMASS	POST	24	ISCHIO	0
										S10	AUTOMASS	POST	24	ADD	4
										S10	AUTOMASS	POST	24	GLUT	2
										S10	AUTOMASS	POST	24	LOMB	4
										S10	AUTOMASS	POST	48	QUADRI	0
										S10	AUTOMASS	POST	48	ISCHIO	0
										S10	AUTOMASS	POST	48	ADD	2
										S10	AUTOMASS	POST	48	GLUT	0
										S10	AUTOMASS	POST	48	LOMB	1
										S10	AUTOMASS	POST	72	QUADRI	0
										S10	AUTOMASS	POST	72	ISCHIO	0
										S10	AUTOMASS	POST	72	ADD	0
										S10	AUTOMASS	POST	72	GLUT	0
										S10	AUTOMASS	POST	72	LOMB	0
										S10	AUTOMASS	POST	96	QUADRI	0
										S10	AUTOMASS	POST	96	ISCHIO	0
										S10	AUTOMASS	POST	96	ADD	0
										S10	AUTOMASS	POST	96	GLUT	0
										S10	AUTOMASS	POST	96	LOMB	0
										S10	AUTOMASS	POST	120	QUADRI	0
										S10	AUTOMASS	POST	120	ISCHIO	0
										S10	AUTOMASS	POST	120	ADD	0
										S10	AUTOMASS	POST	120	GLUT	0
										S10	AUTOMASS	POST	120	LOMB	0
										S10	CTRL	PRE	2	QUADRI	0
										S10	CTRL	PRE	2	ISCHIO	0
										S10	CTRL	PRE	2	ADD	0
										S10	CTRL	PRE	2	GLUT	0
										S10	CTRL	PRE	2	LOMB	0
										S10	CTRL	POST	24	QUADRI	9
										S10	CTRL	POST	24	ISCHIO	3
										S10	CTRL	POST	24	ADD	8
										S10	CTRL	POST	24	GLUT	6
										S10	CTRL	POST	24	LOMB	6
										S10	CTRL	POST	48	QUADRI	8
										S10	CTRL	POST	48	ISCHIO	2
										S10	CTRL	POST	48	ADD	7
										S10	CTRL	POST	48	GLUT	3
										S10	CTRL	POST	48	LOMB	4
										S10	CTRL	POST	72	QUADRI	5
										S10	CTRL	POST	72	ISCHIO	1
										S10	CTRL	POST	72	ADD	3
										S10	CTRL	POST	72	GLUT	1
										S10	CTRL	POST	72	LOMB	2
										S10	CTRL	POST	96	QUADRI	1
										S10	CTRL	POST	96	ISCHIO	0
										S10	CTRL	POST	96	ADD	0
										S10	CTRL	POST	96	GLUT	0
										S10	CTRL	POST	96	LOMB	0
										S10	CTRL	POST	120	QUADRI	0
										S10	CTRL	POST	120	ISCHIO	0
										S10	CTRL	POST	120	ADD	0
										S10	CTRL	POST	120	GLUT	0
										S10	CTRL	POST	120	LOMB	0
										S11	AUTOMASS	PRE	2	QUADRI	0
										S11	AUTOMASS	PRE	2	ISCHIO	0
										S11	AUTOMASS	PRE	2	ADD	0
										S11	AUTOMASS	PRE	2	GLUT	0
										S11	AUTOMASS	PRE	2	LOMB	0
										S11	AUTOMASS	POST	24	QUADRI	2
										S11	AUTOMASS	POST	24	ISCHIO	0
										S11	AUTOMASS	POST	24	ADD	3
										S11	AUTOMASS	POST	24	GLUT	0
										S11	AUTOMASS	POST	24	LOMB	0
										S11	AUTOMASS	POST	48	QUADRI	3
										S11	AUTOMASS	POST	48	ISCHIO	0
										S11	AUTOMASS	POST	48	ADD	3
										S11	AUTOMASS	POST	48	GLUT	0
										S11	AUTOMASS	POST	48	LOMB	0
										S11	AUTOMASS	POST	72	QUADRI	2
										S11	AUTOMASS	POST	72	ISCHIO	0
										S11	AUTOMASS	POST	72	ADD	1
										S11	AUTOMASS	POST	72	GLUT	0
										S11	AUTOMASS	POST	72	LOMB	0
										S11	AUTOMASS	POST	96	QUADRI	0
										S11	AUTOMASS	POST	96	ISCHIO	0
										S11	AUTOMASS	POST	96	ADD	0
										S11	AUTOMASS	POST	96	GLUT	0
										S11	AUTOMASS	POST	96	LOMB	0
										S11	AUTOMASS	POST	120	QUADRI	0
										S11	AUTOMASS	POST	120	ISCHIO	0
										S11	AUTOMASS	POST	120	ADD	0
										S11	AUTOMASS	POST	120	GLUT	0
										S11	AUTOMASS	POST	120	LOMB	0
										S11	CTRL	PRE	2	QUADRI	0
										S11	CTRL	PRE	2	ISCHIO	0
										S11	CTRL	PRE	2	ADD	0
										S11	CTRL	PRE	2	GLUT	0
										S11	CTRL	PRE	2	LOMB	0
										S11	CTRL	POST	24	QUADRI	2
										S11	CTRL	POST	24	ISCHIO	2
										S11	CTRL	POST	24	ADD	3
										S11	CTRL	POST	24	GLUT	0
										S11	CTRL	POST	24	LOMB	0
										S11	CTRL	POST	48	QUADRI	4
										S11	CTRL	POST	48	ISCHIO	1
										S11	CTRL	POST	48	ADD	1
										S11	CTRL	POST	48	GLUT	2
										S11	CTRL	POST	48	LOMB	0
										S11	CTRL	POST	72	QUADRI	3
										S11	CTRL	POST	72	ISCHIO	0
										S11	CTRL	POST	72	ADD	1
										S11	CTRL	POST	72	GLUT	1
										S11	CTRL	POST	72	LOMB	0
										S11	CTRL	POST	96	QUADRI	1
										S11	CTRL	POST	96	ISCHIO	0
										S11	CTRL	POST	96	ADD	1
										S11	CTRL	POST	96	GLUT	1
										S11	CTRL	POST	96	LOMB	0
										S11	CTRL	POST	120	QUADRI	0
										S11	CTRL	POST	120	ISCHIO	0
										S11	CTRL	POST	120	ADD	0
										S11	CTRL	POST	120	GLUT	0
										S11	CTRL	POST	120	LOMB	0
										S12	AUTOMASS	PRE	2	QUADRI	0
										S12	AUTOMASS	PRE	2	ISCHIO	0
										S12	AUTOMASS	PRE	2	ADD	0
										S12	AUTOMASS	PRE	2	GLUT	0
										S12	AUTOMASS	PRE	2	LOMB	0
										S12	AUTOMASS	POST	24	QUADRI	7
										S12	AUTOMASS	POST	24	ISCHIO	2
										S12	AUTOMASS	POST	24	ADD	0
										S12	AUTOMASS	POST	24	GLUT	3
										S12	AUTOMASS	POST	24	LOMB	0
										S12	AUTOMASS	POST	48	QUADRI	8
										S12	AUTOMASS	POST	48	ISCHIO	1
										S12	AUTOMASS	POST	48	ADD	0
										S12	AUTOMASS	POST	48	GLUT	2
										S12	AUTOMASS	POST	48	LOMB	0
										S12	AUTOMASS	POST	72	QUADRI	6
										S12	AUTOMASS	POST	72	ISCHIO	0
										S12	AUTOMASS	POST	72	ADD	0
										S12	AUTOMASS	POST	72	GLUT	0
										S12	AUTOMASS	POST	72	LOMB	0
										S12	AUTOMASS	POST	96	QUADRI	4
										S12	AUTOMASS	POST	96	ISCHIO	0
										S12	AUTOMASS	POST	96	ADD	0
										S12	AUTOMASS	POST	96	GLUT	0
										S12	AUTOMASS	POST	96	LOMB	0
										S12	AUTOMASS	POST	120	QUADRI	0
										S12	AUTOMASS	POST	120	ISCHIO	0
										S12	AUTOMASS	POST	120	ADD	0
										S12	AUTOMASS	POST	120	GLUT	0
										S12	AUTOMASS	POST	120	LOMB	0
										S12	CTRL	PRE	2	QUADRI	0
										S12	CTRL	PRE	2	ISCHIO	0
										S12	CTRL	PRE	2	ADD	0
										S12	CTRL	PRE	2	GLUT	0
										S12	CTRL	PRE	2	LOMB	0
										S12	CTRL	POST	24	QUADRI	7
										S12	CTRL	POST	24	ISCHIO	6
										S12	CTRL	POST	24	ADD	0
										S12	CTRL	POST	24	GLUT	4
										S12	CTRL	POST	24	LOMB	0
										S12	CTRL	POST	48	QUADRI	8
										S12	CTRL	POST	48	ISCHIO	7
										S12	CTRL	POST	48	ADD	0
										S12	CTRL	POST	48	GLUT	5
										S12	CTRL	POST	48	LOMB	0
										S12	CTRL	POST	72	QUADRI	5
										S12	CTRL	POST	72	ISCHIO	3
										S12	CTRL	POST	72	ADD	0
										S12	CTRL	POST	72	GLUT	3
										S12	CTRL	POST	72	LOMB	0
										S12	CTRL	POST	96	QUADRI	4
										S12	CTRL	POST	96	ISCHIO	2
										S12	CTRL	POST	96	ADD	0
										S12	CTRL	POST	96	GLUT	0
										S12	CTRL	POST	96	LOMB	0
										S12	CTRL	POST	120	QUADRI	0
										S12	CTRL	POST	120	ISCHIO	0
										S12	CTRL	POST	120	ADD	0
										S12	CTRL	POST	120	GLUT	0
										S12	CTRL	POST	120	LOMB	0
										S13	AUTOMASS	PRE	2	QUADRI	0
										S13	AUTOMASS	PRE	2	ISCHIO	0
										S13	AUTOMASS	PRE	2	ADD	0
										S13	AUTOMASS	PRE	2	GLUT	0
										S13	AUTOMASS	PRE	2	LOMB	0
										S13	AUTOMASS	POST	24	QUADRI	1
										S13	AUTOMASS	POST	24	ISCHIO	0
										S13	AUTOMASS	POST	24	ADD	0
										S13	AUTOMASS	POST	24	GLUT	2
										S13	AUTOMASS	POST	24	LOMB	1
										S13	AUTOMASS	POST	48	QUADRI	0
										S13	AUTOMASS	POST	48	ISCHIO	0
										S13	AUTOMASS	POST	48	ADD	0
										S13	AUTOMASS	POST	48	GLUT	1
										S13	AUTOMASS	POST	48	LOMB	0
										S13	AUTOMASS	POST	72	QUADRI	0
										S13	AUTOMASS	POST	72	ISCHIO	0
										S13	AUTOMASS	POST	72	ADD	0
										S13	AUTOMASS	POST	72	GLUT	0
										S13	AUTOMASS	POST	72	LOMB	0
										S13	AUTOMASS	POST	96	QUADRI	0
										S13	AUTOMASS	POST	96	ISCHIO	0
										S13	AUTOMASS	POST	96	ADD	0
										S13	AUTOMASS	POST	96	GLUT	0
										S13	AUTOMASS	POST	96	LOMB	0
										S13	AUTOMASS	POST	120	QUADRI	0
										S13	AUTOMASS	POST	120	ISCHIO	0
										S13	AUTOMASS	POST	120	ADD	0
										S13	AUTOMASS	POST	120	GLUT	0
										S13	AUTOMASS	POST	120	LOMB	0
										S13	CTRL	PRE	2	QUADRI	0
										S13	CTRL	PRE	2	ISCHIO	0
										S13	CTRL	PRE	2	ADD	0
										S13	CTRL	PRE	2	GLUT	0
										S13	CTRL	PRE	2	LOMB	0
										S13	CTRL	POST	24	QUADRI	3
										S13	CTRL	POST	24	ISCHIO	4
										S13	CTRL	POST	24	ADD	4
										S13	CTRL	POST	24	GLUT	1
										S13	CTRL	POST	24	LOMB	1
										S13	CTRL	POST	48	QUADRI	0
										S13	CTRL	POST	48	ISCHIO	1
										S13	CTRL	POST	48	ADD	2
										S13	CTRL	POST	48	GLUT	2
										S13	CTRL	POST	48	LOMB	0
										S13	CTRL	POST	72	QUADRI	0
										S13	CTRL	POST	72	ISCHIO	0
										S13	CTRL	POST	72	ADD	0
										S13	CTRL	POST	72	GLUT	0
										S13	CTRL	POST	72	LOMB	0
										S13	CTRL	POST	96	QUADRI	0
										S13	CTRL	POST	96	ISCHIO	0
										S13	CTRL	POST	96	ADD	0
										S13	CTRL	POST	96	GLUT	0
										S13	CTRL	POST	96	LOMB	0
										S13	CTRL	POST	120	QUADRI	0
										S13	CTRL	POST	120	ISCHIO	0
										S13	CTRL	POST	120	ADD	0
										S13	CTRL	POST	120	GLUT	0
										S13	CTRL	POST	120	LOMB	0
										S14	AUTOMASS	PRE	2	QUADRI	0
										S14	AUTOMASS	PRE	2	ISCHIO	0
										S14	AUTOMASS	PRE	2	ADD	0
										S14	AUTOMASS	PRE	2	GLUT	0
										S14	AUTOMASS	PRE	2	LOMB	0
										S14	AUTOMASS	POST	24	QUADRI	4
										S14	AUTOMASS	POST	24	ISCHIO	0
										S14	AUTOMASS	POST	24	ADD	5
										S14	AUTOMASS	POST	24	GLUT	4
										S14	AUTOMASS	POST	24	LOMB	0
										S14	AUTOMASS	POST	48	QUADRI	3
										S14	AUTOMASS	POST	48	ISCHIO	0
										S14	AUTOMASS	POST	48	ADD	3
										S14	AUTOMASS	POST	48	GLUT	1
										S14	AUTOMASS	POST	48	LOMB	0
										S14	AUTOMASS	POST	72	QUADRI	0
										S14	AUTOMASS	POST	72	ISCHIO	0
										S14	AUTOMASS	POST	72	ADD	0
										S14	AUTOMASS	POST	72	GLUT	0
										S14	AUTOMASS	POST	72	LOMB	0
										S14	AUTOMASS	POST	96	QUADRI	0
										S14	AUTOMASS	POST	96	ISCHIO	0
										S14	AUTOMASS	POST	96	ADD	0
										S14	AUTOMASS	POST	96	GLUT	0
										S14	AUTOMASS	POST	96	LOMB	0
										S14	AUTOMASS	POST	120	QUADRI	0
										S14	AUTOMASS	POST	120	ISCHIO	0
										S14	AUTOMASS	POST	120	ADD	0
										S14	AUTOMASS	POST	120	GLUT	0
										S14	AUTOMASS	POST	120	LOMB	0
										S14	CTRL	PRE	2	QUADRI	0
										S14	CTRL	PRE	2	ISCHIO	0
										S14	CTRL	PRE	2	ADD	0
										S14	CTRL	PRE	2	GLUT	0
										S14	CTRL	PRE	2	LOMB	0
										S14	CTRL	POST	24	QUADRI	7
										S14	CTRL	POST	24	ISCHIO	0
										S14	CTRL	POST	24	ADD	7
										S14	CTRL	POST	24	GLUT	2
										S14	CTRL	POST	24	LOMB	0
										S14	CTRL	POST	48	QUADRI	5
										S14	CTRL	POST	48	ISCHIO	0
										S14	CTRL	POST	48	ADD	7
										S14	CTRL	POST	48	GLUT	1
										S14	CTRL	POST	48	LOMB	0
										S14	CTRL	POST	72	QUADRI	2
										S14	CTRL	POST	72	ISCHIO	0
										S14	CTRL	POST	72	ADD	3
										S14	CTRL	POST	72	GLUT	0
										S14	CTRL	POST	72	LOMB	0
										S14	CTRL	POST	96	QUADRI	0
										S14	CTRL	POST	96	ISCHIO	0
										S14	CTRL	POST	96	ADD	0
										S14	CTRL	POST	96	GLUT	0
										S14	CTRL	POST	96	LOMB	0
										S14	CTRL	POST	120	QUADRI	0
										S14	CTRL	POST	120	ISCHIO	0
										S14	CTRL	POST	120	ADD	0
										S14	CTRL	POST	120	GLUT	0
										S14	CTRL	POST	120	LOMB	0
